# Supplementary material for: A genome-scale deep learning model to predict gene expression changes of genetic perturbations from multiplex biological networks
Source: Brief Bioinform. 2024 Sep 3;25(5):bbae433. doi: 10.1093/bib/bbae433 (PMC11370636; doi:10.1093/bib/bbae433)
Supplement: Supplementary_Data_1_bbae433 [file supplementary_data_1_bbae433.xlsx]

## Sheet: Real drug-target interactions
Supplementary Data 1: Real drug-target interaction data in CMap
cmap_name	ENTREZID	target
vigabatrin	18	ABAT
3-methyl-GABA	18	ABAT
valproic-acid	18	ABAT
phenelzine	18	ABAT
stiripentol	18	ABAT
paxilline	19	ABCA1
alitretinoin	19	ABCA1
probucol	19	ABCA1
glibenclamide	19	ABCA1
T-0901317	19	ABCA1
GW-3965	19	ABCA1
quinidine	5243	ABCB1
NU-7441	5243	ABCB1
phenytoin	5243	ABCB1
paclitaxel	5243	ABCB1
bosentan	5243	ABCB1
rifampicin	5243	ABCB1
1-monopalmitin	5243	ABCB1
dofequidar	5243	ABCB1
tariquidar	5243	ABCB1
zosuquidar	5243	ABCB1
nobiletin	5243	ABCB1
valspodar	5243	ABCB1
lomerizine	5243	ABCB1
digoxin	5243	ABCB1
carbamazepine	5243	ABCB1
DPPE	5243	ABCB1
erythromycin-ethylsuccinate	5243	ABCB1
quinine	5243	ABCB1
erythromycin-estolate	5243	ABCB1
elacridar	5243	ABCB1
cyclosporin-a	8647	ABCB11
probucol	8647	ABCB11
glibenclamide	8647	ABCB11
zosuquidar	5244	ABCB4
dofequidar	4363	ABCC1
sulfinpyrazone	4363	ABCC1
probenecid	4363	ABCC1
benzbromarone	4363	ABCC1
sulfinpyrazone	1244	ABCC2
glipizide	6833	ABCC8
glimepiride	6833	ABCC8
gliclazide	6833	ABCC8
nateglinide	6833	ABCC8
repaglinide	6833	ABCC8
pinacidil	6833	ABCC8
mitiglinide	6833	ABCC8
glibenclamide	6833	ABCC8
gliquidone	6833	ABCC8
chlorpropamide	6833	ABCC8
tolbutamide	6833	ABCC8
pinacidil	10060	ABCC9
cromakalim	10060	ABCC9
minoxidil	10060	ABCC9
nicorandil	10060	ABCC9
Y-27152	10060	ABCC9
levcromakalim	10060	ABCC9
PCO-400	10060	ABCC9
glibenclamide	10060	ABCC9
Y-26763	10060	ABCC9
domperidone	9429	ABCG2
amlodipine	9429	ABCG2
fosinopril	9429	ABCG2
KO-143	9429	ABCG2
trifluoperazine	9429	ABCG2
imatinib	9429	ABCG2
prunetin	9429	ABCG2
saracatinib	25	ABL1
GNF-2	25	ABL1
AT-9283	25	ABL1
tozasertib	25	ABL1
WH-4023	25	ABL1
HG-6-64-01	25	ABL1
dasatinib	25	ABL1
PP-2	25	ABL1
AG-957	25	ABL1
KW-2449	25	ABL1
rebastinib	25	ABL1
bosutinib	25	ABL1
flumatinib	25	ABL1
ponatinib	25	ABL1
regorafenib	25	ABL1
nilotinib	25	ABL1
imatinib	25	ABL1
metatinib	25	ABL1
LDN-212854	25	ABL1
HG-5-113-01	25	ABL1
dasatinib	27	ABL2
trimetazidine	10449	ACAA2
KD-023	31	ACACA
biotin	31	ACACA
metformin	32	ACACB
KD-023	32	ACACB
biotin	32	ACACB
valproic-acid	36	ACADSB
ilomastat	176	ACAN
CI-976	38	ACAT1
sulfasalazine	38	ACAT1
butein	1636	ACE
ramipril	1636	ACE
quinapril	1636	ACE
methiopril	1636	ACE
enalapril	1636	ACE
captopril	1636	ACE
perindopril	1636	ACE
benazepril	1636	ACE
zofenopril-calcium	1636	ACE
rescinnamine	1636	ACE
enalaprilat	1636	ACE
temocapril	1636	ACE
fosinopril	1636	ACE
imidapril	1636	ACE
lisinopril	1636	ACE
cilazapril	1636	ACE
moexipril	1636	ACE
trandolapril	1636	ACE
delapril	1636	ACE
isoquercetin	1636	ACE
hyperoside	1636	ACE
moexipril	59272	ACE2
methoxsalen	43	ACHE
huperzine-a	43	ACHE
protopine	43	ACHE
desoxypeganine	43	ACHE
niacin	43	ACHE
physostigmine	43	ACHE
ethoprop	43	ACHE
galantamine	43	ACHE
imperatorin	43	ACHE
ipidacrine	43	ACHE
phenserine	43	ACHE
mestinon	43	ACHE
donepezil	43	ACHE
tubocurarine	43	ACHE
withaferin-a	43	ACHE
pralidoxime	43	ACHE
harpagoside	43	ACHE
ambenonium	43	ACHE
minaprine	43	ACHE
herniarin	43	ACHE
methylene-blue	43	ACHE
velnacrine	43	ACHE
tacrine	43	ACHE
dimpylate	43	ACHE
ephedrine	43	ACHE
demecarium	43	ACHE
neostigmine	43	ACHE
propentofylline	43	ACHE
acetylcholine	43	ACHE
PRIMA1	43	ACHE
rivastigmine	43	ACHE
metrifonate	43	ACHE
edrophonium	43	ACHE
itopride	43	ACHE
dipivefrine	43	ACHE
pentoxifylline	43	ACHE
clebopride	43	ACHE
CHEMBL-399379	47	ACLY
radicicol	47	ACLY
oxalomalic-acid	48	ACO1
triacsin-c	2180	ACSL1
icosapent	2181	ACSL3
troglitazone	2182	ACSL4
icosapent	2182	ACSL4
rosiglitazone	2182	ACSL4
cytochalasin-d	60	ACTB
LDN-193189	90	ACVR1
DMH1	90	ACVR1
LDN-212854	90	ACVR1
dorsomorphin	90	ACVR1
SB-431542	91	ACVR1B
SB-431542	130399	ACVR1C
raloxifene	94	ACVRL1
EHNA	100	ADA
fludarabine	100	ADA
cladribine	100	ADA
vidarabine	100	ADA
dipyridamole	100	ADA
ilomastat	10863	ADAM28
SQ-22536	107	ADCY1
forskolin	108	ADCY2
colforsin	108	ADCY2
colforsin	111	ADCY5
forskolin	111	ADCY5
SQ-22536	111	ADCY5
vidarabine	111	ADCY5
fomepizole	124	ADH1A
fomepizole	125	ADH1B
formononetin	126	ADH1C
fomepizole	126	ADH1C
cholic-acid	126	ADH1C
arctigenin	51094	ADIPOR1
parthenolide	79602	ADIPOR2
taxifolin	79602	ADIPOR2
5-iodotubercidin	132	ADK
ABT-702	132	ADK
ribavirin	132	ADK
SCH-442416	134	ADORA1
caffeine	134	ADORA1
IB-MECA	134	ADORA1
SDZ-WAG-994	134	ADORA1
GR-79236	134	ADORA1
SCH-58261	134	ADORA1
BRD-A73929928	134	ADORA1
aminophylline	134	ADORA1
NECA	134	ADORA1
etofylline	134	ADORA1
DPCPX	134	ADORA1
PSB-36	134	ADORA1
adenosine	134	ADORA1
PSB-11	134	ADORA1
PSB-1115	134	ADORA1
MRS-1754	134	ADORA1
istradefylline	134	ADORA1
cyproterone	134	ADORA1
SLV-320	134	ADORA1
doxofylline	134	ADORA1
acefylline	134	ADORA1
CGS-21680	134	ADORA1
ZM-241385	134	ADORA1
pentoxifylline	134	ADORA1
hemado	134	ADORA1
CGS-15943	134	ADORA1
theophylline	134	ADORA1
BRD-K79511609	134	ADORA1
EHNA	135	ADORA2A
tozadenant	135	ADORA2A
PSB-36	135	ADORA2A
IB-MECA	135	ADORA2A
BRD-A73929928	135	ADORA2A
caffeine	135	ADORA2A
ZM-241385	135	ADORA2A
SCH-58261	135	ADORA2A
preladenant	135	ADORA2A
SCH-442416	135	ADORA2A
PSB-11	135	ADORA2A
CGS-21680	135	ADORA2A
SAL-1	135	ADORA2A
pentoxifylline	135	ADORA2A
NECA	135	ADORA2A
GR-79236	135	ADORA2A
CV-1808	135	ADORA2A
theophylline	135	ADORA2A
CGS-15943	135	ADORA2A
aminophylline	135	ADORA2A
MRS-1754	135	ADORA2A
BRD-K79511609	135	ADORA2A
istradefylline	135	ADORA2A
adenosine	135	ADORA2A
hemado	135	ADORA2A
regadenoson	135	ADORA2A
mefloquine	135	ADORA2A
caffeine	136	ADORA2B
MRS-1754	136	ADORA2B
CGS-21680	136	ADORA2B
ZM-241385	136	ADORA2B
SAL-1	136	ADORA2B
enprofylline	136	ADORA2B
PSB-36	136	ADORA2B
PSB-1115	136	ADORA2B
IB-MECA	136	ADORA2B
NECA	136	ADORA2B
SCH-442416	136	ADORA2B
CV-1808	136	ADORA2B
theophylline	136	ADORA2B
CGS-15943	136	ADORA2B
aminophylline	136	ADORA2B
MRS-1220	136	ADORA2B
BRD-K79511609	136	ADORA2B
hemado	136	ADORA2B
SCH-58261	136	ADORA2B
adenosine	136	ADORA2B
PSB-11	140	ADORA3
IB-MECA	140	ADORA3
MRS-1334	140	ADORA3
PSB-36	140	ADORA3
theophylline	140	ADORA3
CGS-21680	140	ADORA3
SCH-442416	140	ADORA3
flavanone	140	ADORA3
SCH-58261	140	ADORA3
CGS-15943	140	ADORA3
MRS-1754	140	ADORA3
MRS-1220	140	ADORA3
nicardipine	140	ADORA3
hemado	140	ADORA3
aminophylline	140	ADORA3
reversine	140	ADORA3
PSB-1115	140	ADORA3
caffeine	140	ADORA3
NECA	140	ADORA3
adenosine	140	ADORA3
ZM-241385	140	ADORA3
cabergoline	148	ADRA1A
ergometrine	148	ADRA1A
terguride	148	ADRA1A
clozapine	148	ADRA1A
niguldipine	148	ADRA1A
promazine	148	ADRA1A
labetalol	148	ADRA1A
droxidopa	148	ADRA1A
spiperone	148	ADRA1A
2-PMDQ	148	ADRA1A
cirazoline	148	ADRA1A
synephrine	148	ADRA1A
iloperidone	148	ADRA1A
mianserin	148	ADRA1A
etilefrine	148	ADRA1A
loxapine	148	ADRA1A
doxazosin	148	ADRA1A
spiroxatrine	148	ADRA1A
buflomedil	148	ADRA1A
phenoxybenzamine	148	ADRA1A
RX-821002	148	ADRA1A
naphazoline	148	ADRA1A
olanzapine	148	ADRA1A
ritanserin	148	ADRA1A
dobutamine	148	ADRA1A
pergolide	148	ADRA1A
nicergoline	148	ADRA1A
midodrine	148	ADRA1A
trimipramine	148	ADRA1A
nortriptyline	148	ADRA1A
cyproheptadine	148	ADRA1A
flupentixol	148	ADRA1A
methoxamine	148	ADRA1A
ephedrine	148	ADRA1A
doxepin	148	ADRA1A
mirtazapine	148	ADRA1A
tolazoline	148	ADRA1A
nefazodone	148	ADRA1A
piribedil	148	ADRA1A
carvedilol	148	ADRA1A
3-MPPI	148	ADRA1A
RS-17053	148	ADRA1A
phenylephrine	148	ADRA1A
naftopidil	148	ADRA1A
alfuzosin	148	ADRA1A
maprotiline	148	ADRA1A
amoxapine	148	ADRA1A
trifluoperazine	148	ADRA1A
imipramine	148	ADRA1A
amitriptyline	148	ADRA1A
levomepromazine	148	ADRA1A
epinephrine	148	ADRA1A
oxymetazoline	148	ADRA1A
nicardipine	148	ADRA1A
phentolamine	148	ADRA1A
BMY-7378	148	ADRA1A
RS-100329	148	ADRA1A
clonidine	148	ADRA1A
bromocriptine	148	ADRA1A
lisuride	148	ADRA1A
prazosin	148	ADRA1A
quetiapine	148	ADRA1A
tamsulosin	148	ADRA1A
dipivefrine	148	ADRA1A
BE-2254	148	ADRA1A
trazodone	148	ADRA1A
pseudoephedrine	148	ADRA1A
risperidone	148	ADRA1A
WB-4101	148	ADRA1A
ziprasidone	148	ADRA1A
mephentermine	148	ADRA1A
escitalopram	148	ADRA1A
indoramin	148	ADRA1A
acepromazine	148	ADRA1A
terazosin	148	ADRA1A
aripiprazole	148	ADRA1A
NAN-190	148	ADRA1A
thioridazine	148	ADRA1A
thioproperazine	148	ADRA1A
fenoldopam	148	ADRA1A
cyclazosin	148	ADRA1A
anisodamine	148	ADRA1A
ketanserin	148	ADRA1A
droperidol	148	ADRA1A
desipramine	148	ADRA1A
diazepam	148	ADRA1A
medetomidine	148	ADRA1A
epinephrine	147	ADRA1B
promazine	147	ADRA1B
labetalol	147	ADRA1B
phenoxybenzamine	147	ADRA1B
doxazosin	147	ADRA1B
doxepin	147	ADRA1B
cabergoline	147	ADRA1B
pergolide	147	ADRA1B
cyclazosin	147	ADRA1B
midodrine	147	ADRA1B
bromocriptine	147	ADRA1B
clozapine	147	ADRA1B
mianserin	147	ADRA1B
modafinil	147	ADRA1B
RX-821002	147	ADRA1B
loxapine	147	ADRA1B
olanzapine	147	ADRA1B
methoxamine	147	ADRA1B
risperidone	147	ADRA1B
alfuzosin	147	ADRA1B
thioridazine	147	ADRA1B
droxidopa	147	ADRA1B
trimipramine	147	ADRA1B
cyproheptadine	147	ADRA1B
prazosin	147	ADRA1B
aripiprazole	147	ADRA1B
spiperone	147	ADRA1B
fenoldopam	147	ADRA1B
terazosin	147	ADRA1B
oxymetazoline	147	ADRA1B
spiroxatrine	147	ADRA1B
maprotiline	147	ADRA1B
thioproperazine	147	ADRA1B
acepromazine	147	ADRA1B
niguldipine	147	ADRA1B
nicardipine	147	ADRA1B
tamsulosin	147	ADRA1B
mephentermine	147	ADRA1B
NAN-190	147	ADRA1B
BMY-7378	147	ADRA1B
carvedilol	147	ADRA1B
ketanserin	147	ADRA1B
phentolamine	147	ADRA1B
nortriptyline	147	ADRA1B
quetiapine	147	ADRA1B
amitriptyline	147	ADRA1B
ziprasidone	147	ADRA1B
imipramine	147	ADRA1B
WB-4101	147	ADRA1B
clonidine	147	ADRA1B
phenylephrine	147	ADRA1B
nefazodone	147	ADRA1B
amoxapine	147	ADRA1B
mirtazapine	147	ADRA1B
desipramine	147	ADRA1B
ritanserin	147	ADRA1B
levomepromazine	147	ADRA1B
medetomidine	147	ADRA1B
cabergoline	146	ADRA1D
pergolide	146	ADRA1D
fenoldopam	146	ADRA1D
labetalol	146	ADRA1D
doxazosin	146	ADRA1D
promazine	146	ADRA1D
spiperone	146	ADRA1D
maprotiline	146	ADRA1D
droxidopa	146	ADRA1D
bromocriptine	146	ADRA1D
nortriptyline	146	ADRA1D
phenoxybenzamine	146	ADRA1D
mephentermine	146	ADRA1D
epinephrine	146	ADRA1D
niguldipine	146	ADRA1D
methoxamine	146	ADRA1D
scoulerine	146	ADRA1D
BMY-7378	146	ADRA1D
indoramin	146	ADRA1D
mianserin	146	ADRA1D
phentolamine	146	ADRA1D
risperidone	146	ADRA1D
imipramine	146	ADRA1D
doxepin	146	ADRA1D
RS-17053	146	ADRA1D
amoxapine	146	ADRA1D
ketanserin	146	ADRA1D
RX-821002	146	ADRA1D
midodrine	146	ADRA1D
alfuzosin	146	ADRA1D
terazosin	146	ADRA1D
carvedilol	146	ADRA1D
spiroxatrine	146	ADRA1D
cyproheptadine	146	ADRA1D
naftopidil	146	ADRA1D
prazosin	146	ADRA1D
tamsulosin	146	ADRA1D
medetomidine	146	ADRA1D
cyclazosin	146	ADRA1D
oxymetazoline	146	ADRA1D
clonidine	146	ADRA1D
nicardipine	146	ADRA1D
quetiapine	146	ADRA1D
ritanserin	146	ADRA1D
RS-100329	146	ADRA1D
levomepromazine	146	ADRA1D
NAN-190	146	ADRA1D
WB-4101	146	ADRA1D
mirtazapine	146	ADRA1D
clozapine	146	ADRA1D
desipramine	146	ADRA1D
amitriptyline	146	ADRA1D
RX-821002	150	ADRA2A
fenoldopam	150	ADRA2A
nefazodone	150	ADRA2A
idazoxan	150	ADRA2A
bromocriptine	150	ADRA2A
olanzapine	150	ADRA2A
yohimbine	150	ADRA2A
phenoxybenzamine	150	ADRA2A
flupirtine	150	ADRA2A
lurasidone	150	ADRA2A
naphazoline	150	ADRA2A
rilmenidine	150	ADRA2A
WB-4101	150	ADRA2A
cabergoline	150	ADRA2A
RS-79948	150	ADRA2A
risperidone	150	ADRA2A
maprotiline	150	ADRA2A
spiroxatrine	150	ADRA2A
scoulerine	150	ADRA2A
epinephrine	150	ADRA2A
tolazoline	150	ADRA2A
noreleagnine	150	ADRA2A
medetomidine	150	ADRA2A
droxidopa	150	ADRA2A
levomepromazine	150	ADRA2A
doxepin	150	ADRA2A
phentolamine	150	ADRA2A
oxymetazoline	150	ADRA2A
xylometazoline	150	ADRA2A
trimipramine	150	ADRA2A
lofexidine	150	ADRA2A
piribedil	150	ADRA2A
mirtazapine	150	ADRA2A
xylazine	150	ADRA2A
ropinirole	150	ADRA2A
tizanidine	150	ADRA2A
brimonidine	150	ADRA2A
clonidine	150	ADRA2A
loxapine	150	ADRA2A
apomorphine	150	ADRA2A
dipivefrine	150	ADRA2A
guanfacine	150	ADRA2A
quetiapine	150	ADRA2A
celiprolol	150	ADRA2A
nortriptyline	150	ADRA2A
aripiprazole	150	ADRA2A
lisuride	150	ADRA2A
carvedilol	150	ADRA2A
terguride	150	ADRA2A
desipramine	150	ADRA2A
guanabenz	150	ADRA2A
imiloxan	150	ADRA2A
pseudoephedrine	150	ADRA2A
pergolide	150	ADRA2A
methyldopa	150	ADRA2A
ARC-239	150	ADRA2A
mephentermine	150	ADRA2A
prazosin	150	ADRA2A
amoxapine	150	ADRA2A
ziprasidone	150	ADRA2A
hexamethyleneamiloride	150	ADRA2A
trazodone	150	ADRA2A
mianserin	150	ADRA2A
guanaben-acetate	150	ADRA2A
amitriptyline	150	ADRA2A
pramipexole	150	ADRA2A
clozapine	150	ADRA2A
moxonidine	150	ADRA2A
yohimbine	151	ADRA2B
trimipramine	151	ADRA2B
phentolamine	151	ADRA2B
bromocriptine	151	ADRA2B
risperidone	151	ADRA2B
etomidate	151	ADRA2B
medetomidine	151	ADRA2B
noreleagnine	151	ADRA2B
clonidine	151	ADRA2B
cabergoline	151	ADRA2B
RX-821002	151	ADRA2B
terguride	151	ADRA2B
aripiprazole	151	ADRA2B
pergolide	151	ADRA2B
droxidopa	151	ADRA2B
WB-4101	151	ADRA2B
nortriptyline	151	ADRA2B
oxymetazoline	151	ADRA2B
guanfacine	151	ADRA2B
mirtazapine	151	ADRA2B
olanzapine	151	ADRA2B
fenoldopam	151	ADRA2B
epinephrine	151	ADRA2B
levomepromazine	151	ADRA2B
ziprasidone	151	ADRA2B
prazosin	151	ADRA2B
brimonidine	151	ADRA2B
pentoxifylline	151	ADRA2B
doxepin	151	ADRA2B
xylometazoline	151	ADRA2B
clozapine	151	ADRA2B
ARC-239	151	ADRA2B
desipramine	151	ADRA2B
tolazoline	151	ADRA2B
guanabenz	151	ADRA2B
lisuride	151	ADRA2B
ropinirole	151	ADRA2B
spiroxatrine	151	ADRA2B
xylazine	151	ADRA2B
tizanidine	151	ADRA2B
amoxapine	151	ADRA2B
maprotiline	151	ADRA2B
loxapine	151	ADRA2B
guanaben-acetate	151	ADRA2B
mephentermine	151	ADRA2B
quetiapine	151	ADRA2B
phenoxybenzamine	151	ADRA2B
imiloxan	151	ADRA2B
apomorphine	151	ADRA2B
carvedilol	151	ADRA2B
pramipexole	151	ADRA2B
mianserin	151	ADRA2B
moxonidine	151	ADRA2B
cabergoline	152	ADRA2C
phentolamine	152	ADRA2C
yohimbine	152	ADRA2C
noreleagnine	152	ADRA2C
bromocriptine	152	ADRA2C
WB-4101	152	ADRA2C
brimonidine	152	ADRA2C
guanabenz	152	ADRA2C
lurasidone	152	ADRA2C
epinephrine	152	ADRA2C
guanfacine	152	ADRA2C
piribedil	152	ADRA2C
mirtazapine	152	ADRA2C
terguride	152	ADRA2C
tolazoline	152	ADRA2C
pergolide	152	ADRA2C
levomepromazine	152	ADRA2C
medetomidine	152	ADRA2C
RX-821002	152	ADRA2C
iloperidone	152	ADRA2C
oxymetazoline	152	ADRA2C
risperidone	152	ADRA2C
droxidopa	152	ADRA2C
olanzapine	152	ADRA2C
prazosin	152	ADRA2C
pramipexole	152	ADRA2C
xylazine	152	ADRA2C
quetiapine	152	ADRA2C
tizanidine	152	ADRA2C
phenoxybenzamine	152	ADRA2C
clonidine	152	ADRA2C
ziprasidone	152	ADRA2C
spiroxatrine	152	ADRA2C
mephentermine	152	ADRA2C
nortriptyline	152	ADRA2C
lisuride	152	ADRA2C
maprotiline	152	ADRA2C
clozapine	152	ADRA2C
ARC-239	152	ADRA2C
amoxapine	152	ADRA2C
xylometazoline	152	ADRA2C
aripiprazole	152	ADRA2C
apomorphine	152	ADRA2C
carvedilol	152	ADRA2C
doxepin	152	ADRA2C
moxonidine	152	ADRA2C
fenoldopam	152	ADRA2C
desipramine	152	ADRA2C
ropinirole	152	ADRA2C
mianserin	152	ADRA2C
loxapine	152	ADRA2C
cabergoline	153	ADRB1
celiprolol	153	ADRB1
CGP-20712	153	ADRB1
propafenone	153	ADRB1
nortriptyline	153	ADRB1
levobunolol	153	ADRB1
epinephrine	153	ADRB1
loxapine	153	ADRB1
CGP-12177	153	ADRB1
xamoterol	153	ADRB1
alprenolol	153	ADRB1
trimipramine	153	ADRB1
atenolol	153	ADRB1
fenoterol	153	ADRB1
metoprolol	153	ADRB1
carvedilol	153	ADRB1
nadolol	153	ADRB1
salbutamol	153	ADRB1
ICI-89406	153	ADRB1
acebutolol	153	ADRB1
sotalol	153	ADRB1
bisoprolol	153	ADRB1
cyanopindolol	153	ADRB1
cimaterol	153	ADRB1
amiodarone	153	ADRB1
esmolol	153	ADRB1
mephentermine	153	ADRB1
droxidopa	153	ADRB1
labetalol	153	ADRB1
bopindolol	153	ADRB1
practolol	153	ADRB1
pindolol	153	ADRB1
timolol	153	ADRB1
carteolol	153	ADRB1
nebivolol	153	ADRB1
pseudoephedrine	153	ADRB1
betaxolol	153	ADRB1
dobutamine	153	ADRB1
isoprenaline	153	ADRB1
BRL-37344	153	ADRB1
mirtazapine	153	ADRB1
amitriptyline	153	ADRB1
talinolol	153	ADRB1
olanzapine	153	ADRB1
oxprenolol	153	ADRB1
L-755507	153	ADRB1
SR-59230A	153	ADRB1
etilefrine	153	ADRB1
propranolol	153	ADRB1
desipramine	153	ADRB1
isoxsuprine	154	ADRB2
terbutaline	154	ADRB2
carvedilol	154	ADRB2
epinephrine	154	ADRB2
bisoprolol	154	ADRB2
carteolol	154	ADRB2
pindolol	154	ADRB2
celiprolol	154	ADRB2
atenolol	154	ADRB2
phenoxybenzamine	154	ADRB2
cimaterol	154	ADRB2
propranolol	154	ADRB2
buphenine	154	ADRB2
propafenone	154	ADRB2
asenapine	154	ADRB2
BRL-37344	154	ADRB2
CGP-12177	154	ADRB2
metoprolol	154	ADRB2
sotalol	154	ADRB2
procaterol	154	ADRB2
timolol	154	ADRB2
salmeterol	154	ADRB2
ritodrine	154	ADRB2
salbutamol	154	ADRB2
fenoterol	154	ADRB2
cabergoline	154	ADRB2
nortriptyline	154	ADRB2
tulobuterol	154	ADRB2
levobunolol	154	ADRB2
isoprenaline	154	ADRB2
droxidopa	154	ADRB2
trimipramine	154	ADRB2
labetalol	154	ADRB2
orciprenaline	154	ADRB2
dipivefrine	154	ADRB2
formoterol	154	ADRB2
clenbuterol	154	ADRB2
levalbuterol	154	ADRB2
acebutolol	154	ADRB2
mirtazapine	154	ADRB2
nadolol	154	ADRB2
ICI-89406	154	ADRB2
L-755507	154	ADRB2
mephentermine	154	ADRB2
ICI-118551	154	ADRB2
pseudoephedrine	154	ADRB2
bambuterol	154	ADRB2
betaxolol	154	ADRB2
dobutamine	154	ADRB2
bopindolol	154	ADRB2
indacaterol	154	ADRB2
alprenolol	154	ADRB2
SR-59230A	154	ADRB2
desipramine	154	ADRB2
ephedrine	154	ADRB2
olanzapine	154	ADRB2
oxprenolol	154	ADRB2
penbutolol	154	ADRB2
amitriptyline	154	ADRB2
BRL-37344	155	ADRB3
fenoterol	155	ADRB3
isoprenaline	155	ADRB3
CGP-20712	155	ADRB3
CGP-12177	155	ADRB3
epinephrine	155	ADRB3
ZD-2079	155	ADRB3
propranolol	155	ADRB3
trimipramine	155	ADRB3
carvedilol	155	ADRB3
droxidopa	155	ADRB3
cimaterol	155	ADRB3
SR-59230A	155	ADRB3
L-755507	155	ADRB3
nadolol	155	ADRB3
olanzapine	155	ADRB3
ZD-7114	155	ADRB3
nortriptyline	155	ADRB3
amitriptyline	155	ADRB3
mephentermine	155	ADRB3
benfotiamine	177	AGER
delivert	185	AGTR1
eprosartan	185	AGTR1
olmesartan	185	AGTR1
valsartan	185	AGTR1
candesartan	185	AGTR1
GBR-12935	185	AGTR1
losartan	185	AGTR1
telmisartan	185	AGTR1
olmesartan-medoxomil	185	AGTR1
irbesartan	185	AGTR1
ZD-7155	185	AGTR1
candesartan-cilextil	185	AGTR1
azilsartan	185	AGTR1
candesartan	186	AGTR2
azilsartan-medoxomil	186	AGTR2
PD-123319	186	AGTR2
delivert	186	AGTR2
azilsartan	186	AGTR2
3-deazaadenosine	191	AHCY
ITE	196	AHR
BRD-K61463582	196	AHR
diosmin	196	AHR
atorvastatin	196	AHR
nimodipine	196	AHR
flutamide	196	AHR
arctigenin	196	AHR
stemregenin-1	196	AHR
mexiletine	196	AHR
leflunomide	196	AHR
apigenin	231	AKR1B1
ponalrestat	231	AKR1B1
troglitazone	231	AKR1B1
isoquercetin	231	AKR1B1
ascorbic-acid	231	AKR1B1
alrestatin	231	AKR1B1
NSC-94258	231	AKR1B1
sulindac	231	AKR1B1
hyperoside	231	AKR1B1
AD-5467	231	AKR1B1
quercetin	231	AKR1B1
EBPC	231	AKR1B1
hyperin	231	AKR1B1
sorbinil	231	AKR1B1
rutin	231	AKR1B1
epalrestat	231	AKR1B1
fidarestat	231	AKR1B1
tolrestat	231	AKR1B1
aspirin	1645	AKR1C1
flufenamic-acid	8644	AKR1C3
rutin	8644	AKR1C3
diclofenac	8644	AKR1C3
nabumetone	8644	AKR1C3
bimatoprost	8644	AKR1C3
prostaglandin	8644	AKR1C3
androstenedione	8644	AKR1C3
finasteride	6718	AKR1D1
GSK-690693	207	AKT1
myriocin	207	AKT1
canertinib	207	AKT1
BML-257	207	AKT1
MK-2206	207	AKT1
U-0126	207	AKT1
triciribine	207	AKT1
GDC-0068	207	AKT1
enzastaurin	207	AKT1
SB-203580	207	AKT1
BMS-754807	207	AKT1
deguelin	207	AKT1
mepacrine	207	AKT1
KN-62	207	AKT1
bisindolylmaleimide-ix	207	AKT1
SB-202190	207	AKT1
PD-98059	207	AKT1
oxindole-I	207	AKT1
BMS-536924	207	AKT1
LY-294002	207	AKT1
triciribine	208	AKT2
GSK-690693	208	AKT2
GDC-0068	208	AKT2
MK-2206	208	AKT2
BX-912	208	AKT2
triciribine	10000	AKT3
GSK-690693	10000	AKT3
MK-2206	10000	AKT3
GDC-0068	10000	AKT3
aminolevulinic-acid	210	ALAD
erythromycin-ethylsuccinate	213	ALB
erythromycin-estolate	213	ALB
adipiodone	213	ALB
ebselen	213	ALB
retinol	216	ALDH1A1
tretinoin	216	ALDH1A1
retinol	8854	ALDH1A2
disulfiram	8854	ALDH1A2
diphenyleneiodonium	8854	ALDH1A2
tretinoin	8854	ALDH1A2
retinol	220	ALDH1A3
disulfiram	217	ALDH2
prunetin	217	ALDH2
alda-1	217	ALDH2
diphenyleneiodonium	217	ALDH2
valproic-acid	7915	ALDH5A1
diphenyleneiodonium	7915	ALDH5A1
disulfiram	7915	ALDH5A1
diphenyleneiodonium	501	ALDH7A1
disulfiram	501	ALDH7A1
NVP-TAE684	238	ALK
CEP-37440	238	ALK
ceritinib	238	ALK
crizotinib	238	ALK
alectinib	238	ALK
BRD-A54632525	239	ALOX12
CDC	239	ALOX12
eicosatetraynoic-acid	239	ALOX12
caffeic-acid	240	ALOX5
BW-B70C	240	ALOX5
hyperforin	240	ALOX5
rhamnetin	240	ALOX5
SB-203580	240	ALOX5
mesalazine	240	ALOX5
CDC	240	ALOX5
balsalazide	240	ALOX5
zileuton	240	ALOX5
sulfasalazine	240	ALOX5
diclofenac	240	ALOX5
SB-202190	240	ALOX5
RGFP-966	240	ALOX5
tenidap	240	ALOX5
meclofenamic-acid	240	ALOX5
REV-5901	240	ALOX5
montelukast	240	ALOX5
PD-169316	240	ALOX5
honokiol	240	ALOX5
diethylcarbamazine	240	ALOX5
AM-24	240	ALOX5
masoprocol	240	ALOX5
SKF-86002	240	ALOX5
quiflapon	241	ALOX5AP
BRD-K20168484	241	ALOX5AP
BRD-K54331210	249	ALPL
acarbose	279	AMY2A
flufenamic-acid	55107	ANO1
mibefradil	55107	ANO1
BRD-K13872703	55107	ANO1
fluoxetine	55107	ANO1
niflumic-acid	55107	ANO1
tosedostat	290	ANPEP
ezetimibe	290	ANPEP
ubenimex	290	ANPEP
hydrocortisone	301	ANXA1
dexamethasone	301	ANXA1
amcinonide	301	ANXA1
diminazene-aceturate	26	AOC1
amiloride	26	AOC1
hydralazine	8639	AOC3
phenelzine	8639	AOC3
methotrexate	316	AOX1
nicotinamide	316	AOX1
menadione	316	AOX1
brimonidine	316	AOX1
nicotine	316	AOX1
BRD-K30351863	328	APEX1
BRD-K00313977	328	APEX1
BRD-K55186349	187	APLNR
resveratrol	335	APOA1
fenofibrate	335	APOA1
pitavastatin	335	APOA1
taxifolin	338	APOB
curcumin	351	APP
tramiprosate	351	APP
Ro-90-7501	351	APP
epicatechin	351	APP
salidroside	351	APP
phenserine	351	APP
taxifolin	351	APP
phloretin	366	AQP9
guggulsterone	367	AR
nandrolone	367	AR
epitiostanol	367	AR
ethylestrenol	367	AR
mifepristone	367	AR
nilutamide	367	AR
pinocembrin	367	AR
danazol	367	AR
MK-0773	367	AR
ketoconazole	367	AR
apigenin	367	AR
pyrvinium-pamoate	367	AR
clomifene	367	AR
tibolone	367	AR
flufenamic-acid	367	AR
spironolactone	367	AR
testosterone	367	AR
flutamide	367	AR
galeterone	367	AR
gestrinone	367	AR
reichstein	367	AR
myricetin	367	AR
enzalutamide	367	AR
ARN-509	367	AR
enobosarm	367	AR
ostarine	367	AR
andarine	367	AR
oxandrolone	367	AR
BMS-641988	367	AR
oxymetholone	367	AR
testosterone-propionate	367	AR
finasteride	367	AR
levonorgestrel	367	AR
eugenol	367	AR
cyproterone	367	AR
bicalutamide	367	AR
eugenitol	367	AR
RU-58841	367	AR
bisphenol-a	367	AR
ASC-J9	367	AR
testosterone-enanthate	367	AR
brefeldin-a	375	ARF1
QS-11	55738	ARFGAP1
brefeldin-a	10565	ARFGEF1
brefeldin-a	10564	ARFGEF2
inhibitor-BEC	383	ARG1
inhibitor-BEC	384	ARG2
DL-PDMP	427	ASAH1
amiloride	41	ASIC1
ibuprofen	41	ASIC1
benzamil	41	ASIC1
diclofenac	41	ASIC1
amiloride	40	ASIC2
amiloride	9311	ASIC3
diclofenac	9311	ASIC3
aspirin	9311	ASIC3
pseudoephedrine	466	ATF1
pseudoephedrine	1386	ATF2
pseudoephedrine	467	ATF3
pseudoephedrine	468	ATF4
pseudoephedrine	22809	ATF5
pseudoephedrine	22926	ATF6
pseudoephedrine	11016	ATF7
AICA-ribonucleotide	471	ATIC
caffeine	472	ATM
wortmannin	472	ATM
CP-466722	472	ATM
CGK-733	472	ATM
KU-55933	472	ATM
KU-60019	472	ATM
digoxin	476	ATP1A1
cymarin	476	ATP1A1
ouabain	476	ATP1A1
digoxigenin	476	ATP1A1
strophanthidin	476	ATP1A1
digitoxigenin	476	ATP1A1
helveticoside	476	ATP1A1
proscillaridin	476	ATP1A1
bepridil	476	ATP1A1
bufalin	476	ATP1A1
digitoxin	476	ATP1A1
etacrynic-acid	476	ATP1A1
almitrine	476	ATP1A1
gitoxigenin	476	ATP1A1
istaroxime	476	ATP1A1
cinobufagin	476	ATP1A1
ciclopirox	476	ATP1A1
artemether	476	ATP1A1
hydroflumethiazide	476	ATP1A1
diazoxide	476	ATP1A1
sarmentogenin	476	ATP1A1
ouabain	477	ATP1A2
strophanthidin	477	ATP1A2
cinobufagin	477	ATP1A2
strophanthidin	478	ATP1A3
cinobufagin	478	ATP1A3
ouabain	478	ATP1A3
cinobufagin	480	ATP1A4
ouabain	480	ATP1A4
strophanthidin	480	ATP1A4
cinobufagin	481	ATP1B1
strophanthidin	481	ATP1B1
ouabain	481	ATP1B1
cinobufagin	482	ATP1B2
strophanthidin	482	ATP1B2
ouabain	482	ATP1B2
cinobufagin	483	ATP1B3
strophanthidin	483	ATP1B3
ouabain	483	ATP1B3
cinobufagin	23439	ATP1B4
ouabain	23439	ATP1B4
strophanthidin	23439	ATP1B4
cyclopiazonic-acid	487	ATP2A1
thapsigargin	487	ATP2A1
calmidazolium	490	ATP2B1
esomeprazole	495	ATP4A
SCH-28080	495	ATP4A
lansoprazole	495	ATP4A
rabeprazole	495	ATP4A
omeprazole	495	ATP4A
pantoprazole	495	ATP4A
oligomycin-a	498	ATP5F1A
oligomycin-c	498	ATP5F1A
VE-821	545	ATR
CGK-733	545	ATR
wortmannin	545	ATR
NVP-BEZ235	545	ATR
VE-822	545	ATR
caffeine	545	ATR
ENMD-2076	6790	AURKA
orantinib	6790	AURKA
tozasertib	6790	AURKA
MLN-8054	6790	AURKA
ZM-447439	6790	AURKA
GSK-1070916	6790	AURKA
JNJ-7706621	6790	AURKA
MK-5108	6790	AURKA
alisertib	6790	AURKA
barasertib	6790	AURKA
AT-9283	6790	AURKA
KW-2449	6790	AURKA
SNS-314	6790	AURKA
danusertib	6790	AURKA
JWE-035	6790	AURKA
reversine	6790	AURKA
tozasertib	9212	AURKB
orantinib	9212	AURKB
SNS-314	9212	AURKB
AT-9283	9212	AURKB
MK-5108	9212	AURKB
BRD-K97951054	9212	AURKB
methylnorlichexanthone	9212	AURKB
danusertib	9212	AURKB
reversine	9212	AURKB
ZM-447439	9212	AURKB
GSK-1070916	9212	AURKB
CGP-57380	9212	AURKB
SU-6656	9212	AURKB
JNJ-7706621	9212	AURKB
barasertib	9212	AURKB
barasertib-HQPA	9212	AURKB
tozasertib	6795	AURKC
SNS-314	6795	AURKC
SU-6656	6795	AURKC
danusertib	6795	AURKC
barasertib	6795	AURKC
GSK-1070916	6795	AURKC
MK-5108	6795	AURKC
lypressin	552	AVPR1A
desmopressin-acetate	552	AVPR1A
L-368899	552	AVPR1A
relcovaptan	552	AVPR1A
tolvaptan	552	AVPR1A
mozavaptan	552	AVPR1A
conivaptan	552	AVPR1A
desmopressin-acetate	553	AVPR1B
relcovaptan	553	AVPR1B
lypressin	553	AVPR1B
mozavaptan	553	AVPR1B
mozavaptan	554	AVPR2
L-368899	554	AVPR2
relcovaptan	554	AVPR2
lypressin	554	AVPR2
tolvaptan	554	AVPR2
conivaptan	554	AVPR2
desmopressin-acetate	554	AVPR2
BMS-777607	558	AXL
R-428	558	AXL
MGCD-265	558	AXL
epicatechin	23621	BACE1
compound-w	23621	BACE1
catechin	23621	BACE1
resveratrol	23621	BACE1
meptazinol	590	BCHE
tacrine	590	BCHE
rivastigmine	590	BCHE
dipivefrine	590	BCHE
physostigmine	590	BCHE
edrophonium	590	BCHE
galantamine	590	BCHE
phenserine	590	BCHE
withaferin-a	590	BCHE
profenamine	590	BCHE
mestinon	590	BCHE
BCL2-inhibitor	596	BCL2
HA-14-1	596	BCL2
paclitaxel	596	BCL2
navitoclax	596	BCL2
gambogic-acid	596	BCL2
obatoclax	596	BCL2
alvocidib	596	BCL2
BRD-K01265221	596	BCL2
ABT-737	596	BCL2
docetaxel	596	BCL2
cyclophosphamide	596	BCL2
TW-37	596	BCL2
BH3I-1	596	BCL2
gossypol	596	BCL2
ibuprofen	596	BCL2
edaravone	596	BCL2
ABT-737	598	BCL2L1
TW-37	598	BCL2L1
gossypol	598	BCL2L1
bisbenzimide	598	BCL2L1
navitoclax	598	BCL2L1
BH3I-1	598	BCL2L1
purpurogallin	598	BCL2L1
obatoclax	598	BCL2L1
navitoclax	599	BCL2L2
gossypol	599	BCL2L2
ABT-737	599	BCL2L2
ponatinib	613	BCR
tozasertib	613	BCR
GNF-2	613	BCR
AT-9283	613	BCR
dasatinib	613	BCR
imatinib	613	BCR
bosutinib	613	BCR
rebastinib	613	BCR
metatinib	613	BCR
nilotinib	613	BCR
danusertib	613	BCR
noscapine	624	BDKRB2
phylloquinone	632	BGLAP
menadione	632	BGLAP
birinapant	329	BIRC2
YM-155	332	BIRC5
alvocidib	332	BIRC5
dorsomorphin	657	BMPR1A
LDN-193189	657	BMPR1A
dorsomorphin	658	BMPR1B
QL-XII-47	660	BMX
SB-590885	673	BRAF
vemurafenib	673	BRAF
CEP-32496	673	BRAF
regorafenib	673	BRAF
AZ-628	673	BRAF
sorafenib	673	BRAF
PLX-4720	673	BRAF
dabrafenib	673	BRAF
pazopanib	673	BRAF
GDC-0879	673	BRAF
HG-6-64-01	673	BRAF
I-BET-762	6046	BRD2
LY-303511	6046	BRD2
LY-303511	8019	BRD3
I-BET-762	8019	BRD3
I-BET-762	23476	BRD4
TG-101348	23476	BRD4
LY-303511	23476	BRD4
BI-2536	23476	BRD4
SU-6656	9024	BRSK2
nicotinamide	683	BST1
ibrutinib	695	BTK
AVL-292	695	BTK
GDC-0834	695	BTK
QL-X-138	695	BTK
dasatinib	695	BTK
LFM-A13	695	BTK
terreic-acid	695	BTK
QL-XII-47	695	BTK
CNX-774	695	BTK
benzthiazide	759	CA1
methocarbamol	759	CA1
ellagic-acid	759	CA1
zonisamide	759	CA1
brinzolamide	759	CA1
curcumin	759	CA1
acetazolamide	759	CA1
gallic-acid	759	CA1
methazolamide	759	CA1
coumarin	759	CA1
catechin	759	CA1
amlodipine	759	CA1
topiramate	759	CA1
hydroflumethiazide	759	CA1
herniarin	759	CA1
diclofenamide	759	CA1
bendroflumethiazide	759	CA1
dorzolamide	759	CA1
fraxidin	759	CA1
sulpiride	759	CA1
diazoxide	759	CA1
chlortalidone	759	CA1
zonisamide	56934	CA10
zonisamide	770	CA11
curcumin	771	CA12
ellagic-acid	771	CA12
umbelliferone	771	CA12
valdecoxib	771	CA12
benzthiazide	771	CA12
brinzolamide	771	CA12
catechin	771	CA12
diclofenamide	771	CA12
acetazolamide	771	CA12
zonisamide	771	CA12
celecoxib	771	CA12
methazolamide	771	CA12
mafenide	771	CA12
topiramate	771	CA12
chlortalidone	771	CA12
fraxidin	771	CA12
herniarin	771	CA12
coumarin	771	CA12
resorcinol	771	CA12
hydroflumethiazide	771	CA12
sulpiride	771	CA12
zonisamide	377677	CA13
ellagic-acid	23632	CA14
acetazolamide	23632	CA14
chlortalidone	23632	CA14
methazolamide	23632	CA14
curcumin	23632	CA14
resorcinol	23632	CA14
mafenide	23632	CA14
zonisamide	23632	CA14
brinzolamide	23632	CA14
catechin	23632	CA14
herniarin	23632	CA14
coumarin	23632	CA14
diazoxide	760	CA2
methazolamide	760	CA2
hydroflumethiazide	760	CA2
cyclothiazide	760	CA2
ellagic-acid	760	CA2
metolazone	760	CA2
diclofenamide	760	CA2
brinzolamide	760	CA2
acetazolamide	760	CA2
dorzolamide	760	CA2
catechin	760	CA2
mafenide	760	CA2
topiramate	760	CA2
bendroflumethiazide	760	CA2
benzthiazide	760	CA2
resorcinol	760	CA2
curcumin	760	CA2
zonisamide	760	CA2
chlorothiazide	760	CA2
coumarin	760	CA2
zonisamide	761	CA3
catechin	762	CA4
ellagic-acid	762	CA4
benzthiazide	762	CA4
chlortalidone	762	CA4
curcumin	762	CA4
mafenide	762	CA4
diclofenamide	762	CA4
topiramate	762	CA4
coumarin	762	CA4
brinzolamide	762	CA4
herniarin	762	CA4
zonisamide	762	CA4
acetazolamide	762	CA4
methazolamide	762	CA4
hydroflumethiazide	762	CA4
bendroflumethiazide	762	CA4
zonisamide	763	CA5A
brinzolamide	763	CA5A
zonisamide	11238	CA5B
catechin	765	CA6
ellagic-acid	765	CA6
herniarin	765	CA6
mafenide	765	CA6
coumarin	765	CA6
curcumin	765	CA6
zonisamide	765	CA6
zonisamide	766	CA7
methazolamide	766	CA7
diclofenamide	766	CA7
sulpiride	766	CA7
metolazone	766	CA7
topiramate	766	CA7
brinzolamide	766	CA7
chlortalidone	766	CA7
indapamide	766	CA7
acetazolamide	766	CA7
zonisamide	767	CA8
umbelliferone	768	CA9
ellagic-acid	768	CA9
mafenide	768	CA9
herniarin	768	CA9
curcumin	768	CA9
catechin	768	CA9
benzthiazide	768	CA9
hydroflumethiazide	768	CA9
zonisamide	768	CA9
coumarin	768	CA9
verapamil	773	CACNA1A
loperamide	773	CACNA1A
spironolactone	773	CACNA1A
bepridil	773	CACNA1A
levetiracetam	774	CACNA1B
BRD-K56658166	774	CACNA1B
Z160	774	CACNA1B
gabapentin	774	CACNA1B
cilnidipine	774	CACNA1B
lomerizine	774	CACNA1B
amlodipine	774	CACNA1B
verapamil	774	CACNA1B
hesperidin	774	CACNA1B
spironolactone	774	CACNA1B
nimodipine	775	CACNA1C
FPL-64176	775	CACNA1C
nifedipine	775	CACNA1C
ibutilide	775	CACNA1C
felodipine	775	CACNA1C
dilazep	775	CACNA1C
diltiazem	775	CACNA1C
niguldipine	775	CACNA1C
lacidipine	775	CACNA1C
nilvadipine	775	CACNA1C
spironolactone	775	CACNA1C
amlodipine	775	CACNA1C
bepridil	775	CACNA1C
mibefradil	775	CACNA1C
buflomedil	775	CACNA1C
cinnarizine	775	CACNA1C
isradipine	775	CACNA1C
nicardipine	775	CACNA1C
nitrendipine	775	CACNA1C
benidipine	775	CACNA1C
nisoldipine	775	CACNA1C
cleviprex	775	CACNA1C
BAY-K8644	775	CACNA1C
verapamil	775	CACNA1C
manidipine	775	CACNA1C
pinaverium	775	CACNA1C
otilonium	775	CACNA1C
cilnidipine	775	CACNA1C
pranidipine	775	CACNA1C
nimodipine	776	CACNA1D
isradipine	776	CACNA1D
cleviprex	776	CACNA1D
nisoldipine	776	CACNA1D
nitrendipine	776	CACNA1D
nifedipine	776	CACNA1D
amlodipine	776	CACNA1D
nicardipine	776	CACNA1D
verapamil	776	CACNA1D
spironolactone	776	CACNA1D
cinnarizine	776	CACNA1D
nilvadipine	776	CACNA1D
felodipine	776	CACNA1D
mibefradil	776	CACNA1D
cinnarizine	778	CACNA1F
nifedipine	778	CACNA1F
cleviprex	778	CACNA1F
mibefradil	778	CACNA1F
isradipine	778	CACNA1F
spironolactone	778	CACNA1F
nimodipine	778	CACNA1F
verapamil	778	CACNA1F
verapamil	8913	CACNA1G
penfluridol	8913	CACNA1G
spironolactone	8913	CACNA1G
benidipine	8913	CACNA1G
mibefradil	8913	CACNA1G
VU-0413807-2	8913	CACNA1G
flunarizine	8913	CACNA1G
trimethadione	8913	CACNA1G
anandamide	8913	CACNA1G
ethosuximide	8913	CACNA1G
cinnarizine	8913	CACNA1G
zonisamide	8913	CACNA1G
anandamide	8912	CACNA1H
mibefradil	8912	CACNA1H
cinnarizine	8912	CACNA1H
nifedipine	8912	CACNA1H
VU-0413807-2	8912	CACNA1H
flunarizine	8912	CACNA1H
felodipine	8912	CACNA1H
nitrendipine	8912	CACNA1H
spironolactone	8912	CACNA1H
bepridil	8912	CACNA1H
amiodarone	8912	CACNA1H
zonisamide	8912	CACNA1H
isradipine	8912	CACNA1H
mibefradil	8911	CACNA1I
anandamide	8911	CACNA1I
flunarizine	8911	CACNA1I
cinnarizine	8911	CACNA1I
zonisamide	8911	CACNA1I
verapamil	8911	CACNA1I
VU-0413807-2	8911	CACNA1I
spironolactone	8911	CACNA1I
pimozide	8911	CACNA1I
verapamil	779	CACNA1S
nisoldipine	779	CACNA1S
nimodipine	779	CACNA1S
amlodipine	779	CACNA1S
FPL-64176	779	CACNA1S
nifedipine	779	CACNA1S
isradipine	779	CACNA1S
cleviprex	779	CACNA1S
cinnarizine	779	CACNA1S
spironolactone	779	CACNA1S
diltiazem	779	CACNA1S
nitrendipine	779	CACNA1S
mibefradil	779	CACNA1S
felodipine	779	CACNA1S
amlodipine	781	CACNA2D1
isradipine	781	CACNA2D1
felodipine	781	CACNA2D1
nisoldipine	781	CACNA2D1
nifedipine	781	CACNA2D1
nicardipine	781	CACNA2D1
gabapentin	781	CACNA2D1
nitrendipine	781	CACNA2D1
diltiazem	781	CACNA2D1
spironolactone	781	CACNA2D1
spironolactone	9254	CACNA2D2
nitrendipine	9254	CACNA2D2
isradipine	9254	CACNA2D2
amiodarone	9254	CACNA2D2
gabapentin	9254	CACNA2D2
felodipine	9254	CACNA2D2
bepridil	9254	CACNA2D2
amlodipine	55799	CACNA2D3
spironolactone	55799	CACNA2D3
mibefradil	782	CACNB1
spironolactone	782	CACNB1
amlodipine	782	CACNB1
verapamil	782	CACNB1
nimodipine	782	CACNB1
mibefradil	783	CACNB2
amlodipine	783	CACNB2
spironolactone	783	CACNB2
nifedipine	783	CACNB2
nisoldipine	783	CACNB2
nicardipine	783	CACNB2
nitrendipine	783	CACNB2
nimodipine	783	CACNB2
felodipine	783	CACNB2
verapamil	783	CACNB2
isradipine	783	CACNB2
nimodipine	784	CACNB3
verapamil	784	CACNB3
mibefradil	784	CACNB3
spironolactone	784	CACNB3
nimodipine	785	CACNB4
verapamil	785	CACNB4
mibefradil	785	CACNB4
spironolactone	785	CACNB4
nitrendipine	786	CACNG1
diltiazem	786	CACNG1
spironolactone	786	CACNG1
fluspirilene	786	CACNG1
sparfosic-acid	790	CAD
BMS-927711	796	CALCA
MK-3207	796	CALCA
telcagepant	10203	CALCRL
BMS-927711	10203	CALCRL
MK-3207	10203	CALCRL
perphenazine	801	CALM1
berbamine	801	CALM1
bepridil	801	CALM1
W-13	801	CALM1
felodipine	801	CALM1
phenoxybenzamine	801	CALM1
flunarizine	801	CALM1
nicardipine	801	CALM1
fluphenazine	801	CALM1
zaldaride	801	CALM1
nifedipine	801	CALM1
W-7	801	CALM1
loperamide	801	CALM1
trifluoperazine	801	CALM1
pimozide	801	CALM1
SU-6656	801	CALM1
W-9	805	CALM2
W-7	805	CALM2
trifluoperazine	50632	CALY
indolophenanthridine	50632	CALY
clozapine	50632	CALY
bosutinib	57118	CAMK1D
SU-11652	57172	CAMK1G
NM-PP1	815	CAMK2A
TAS-301	815	CAMK2A
trifluoperazine	815	CAMK2A
CHEMBL-1222381	815	CAMK2A
lavendustin-c	815	CAMK2A
KN-62	815	CAMK2A
KN-93	815	CAMK2A
staurosporine	816	CAMK2B
SU-6656	817	CAMK2D
bosutinib	818	CAMK2G
STO-609	84254	CAMKK1
STO-609	10645	CAMKK2
cyclosporin-a	819	CAMLG
MDL-28170	823	CAPN1
BRD-K48969316	834	CASP1
VX-765	834	CASP1
sanguinarium-chloride	836	CASP3
EMF-BCA1-64	836	CASP3
PAC-1	836	CASP3
ivachtin	836	CASP3
SA-94315	836	CASP3
DBeQ	836	CASP3
PETCM	836	CASP3
betulinic-acid	836	CASP3
BRD-K87426499	836	CASP3
AZ-10417808	836	CASP3
amygdalin	836	CASP3
celecoxib	836	CASP3
BRD-K30064966	836	CASP3
EMF-BCA1-57	836	CASP3
BRD-A05680309	841	CASP8
betulinic-acid	841	CASP8
NS-3694	842	CASP9
cinacalcet	846	CASR
mibefradil	117144	CATSPER1
progesterone	117144	CATSPER1
NNC-55-0396	117144	CATSPER1
dinoprostone	117144	CATSPER1
mibefradil	117155	CATSPER2
progesterone	117155	CATSPER2
NNC-55-0396	117155	CATSPER2
dinoprostone	117155	CATSPER2
progesterone	347732	CATSPER3
mibefradil	347732	CATSPER3
dinoprostone	347732	CATSPER3
NNC-55-0396	347732	CATSPER3
progesterone	378807	CATSPER4
NNC-55-0396	378807	CATSPER4
dinoprostone	378807	CATSPER4
mibefradil	378807	CATSPER4
sofalcone	873	CBR1
devazepide	886	CCKAR
lorglumide	886	CCKAR
BRD-K28680267	886	CCKAR
dexloxiglumide	886	CCKAR
SR-27897	886	CCKAR
benzotript	886	CCKAR
proglumide	886	CCKAR
benzotript	887	CCKBR
lorglumide	887	CCKBR
devazepide	887	CCKBR
LY-225910	887	CCKBR
LY-288513	887	CCKBR
proglumide	887	CCKBR
troglitazone	6347	CCL2
RS-504393	6347	CCL2
bindarit	6347	CCL2
danazol	6347	CCL2
bindarit	6354	CCL7
bindarit	6355	CCL8
SB-216763	890	CCNA2
kenpaullone	891	CCNB1
midostaurin	891	CCNB1
purvalanol-a	595	CCND1
PHA-793887	595	CCND1
curcumin	595	CCND1
arcyriaflavin-a	595	CCND1
palbociclib	896	CCND3
purvalanol-a	898	CCNE1
BMS-536924	898	CCNE1
PHA-793887	898	CCNE1
indirubin	898	CCNE1
arcyriaflavin-a	898	CCNE1
alvocidib	904	CCNT1
MK-0812	729230	CCR2
RS-504393	729230	CCR2
RS-102895	729230	CCR2
sirolimus	1234	CCR5
vicriviroc	1234	CCR5
maraviroc	1234	CCR5
ZK-756326	1237	CCR8
tetrahydrouridine	978	CDA
zebularine	978	CDA
NSC-663284	993	CDC25A
NSC-663284	994	CDC25B
NSC-663284	995	CDC25C
exherin	1000	CDH2
lenalidomide	1003	CDH5
inositol	10423	CDIPT
NSC-693868	983	CDK1
BRD-K71726959	983	CDK1
aloisine	983	CDK1
staurosporine	983	CDK1
purvalanol-a	983	CDK1
roscovitine	983	CDK1
Ro-3306	983	CDK1
indirubin	983	CDK1
ON-01910	983	CDK1
PHA-848125	983	CDK1
aminopurvalanol-a	983	CDK1
JNJ-7706621	983	CDK1
kenpaullone	983	CDK1
7-hydroxystaurosporine	983	CDK1
AT-7519	983	CDK1
prazosin	983	CDK1
CGP-60474	983	CDK1
olomoucine	983	CDK1
BMS-265246	983	CDK1
TG-02	983	CDK1
alvocidib	983	CDK1
dinaciclib	983	CDK1
PHA-793887	983	CDK1
CGP-60474	1017	CDK2
aloisine	1017	CDK2
AT-7519	1017	CDK2
PHA-848125	1017	CDK2
TG-02	1017	CDK2
BX-912	1017	CDK2
olomoucine	1017	CDK2
PHA-793887	1017	CDK2
purvalanol-b	1017	CDK2
alvocidib	1017	CDK2
bosutinib	1017	CDK2
purvalanol-a	1017	CDK2
SB-216763	1017	CDK2
dinaciclib	1017	CDK2
aminopurvalanol-a	1017	CDK2
indirubin	1017	CDK2
BMS-536924	1017	CDK2
BX-795	1017	CDK2
staurosporine	1017	CDK2
JNJ-7706621	1017	CDK2
BMS-387032	1017	CDK2
kenpaullone	1017	CDK2
BMS-265246	1017	CDK2
BML-259	1017	CDK2
arcyriaflavin-a	1017	CDK2
roscovitine	1017	CDK2
ryuvidine	1017	CDK2
7-hydroxystaurosporine	1019	CDK4
arcyriaflavin-a	1019	CDK4
indirubin	1019	CDK4
palbociclib	1019	CDK4
purvalanol-a	1019	CDK4
AT-7519	1019	CDK4
alvocidib	1019	CDK4
purvalanol-b	1019	CDK4
PHA-793887	1019	CDK4
ryuvidine	1019	CDK4
PHA-848125	1019	CDK4
roscovitine	1020	CDK5
alvocidib	1020	CDK5
purvalanol-b	1020	CDK5
BRD-K71726959	1020	CDK5
olomoucine	1020	CDK5
indirubin	1020	CDK5
NSC-693868	1020	CDK5
kenpaullone	1020	CDK5
PHA-793887	1020	CDK5
purvalanol-a	1020	CDK5
dinaciclib	1020	CDK5
aminopurvalanol-a	1020	CDK5
BML-259	1020	CDK5
staurosporine	1020	CDK5
AT-7519	1020	CDK5
aloisine	1020	CDK5
indirubin	8851	CDK5R1
aloisine	8851	CDK5R1
palbociclib	1021	CDK6
apigenin	1021	CDK6
AT-7519	1021	CDK6
fisetin	1021	CDK6
alvocidib	1021	CDK6
aminopurvalanol-a	1021	CDK6
alvocidib	1022	CDK7
TG-02	1022	CDK7
BMS-387032	1022	CDK7
roscovitine	1022	CDK7
PHA-793887	1022	CDK7
BS-181	1022	CDK7
alvocidib	1024	CDK8
AT-7519	1025	CDK9
TG-02	1025	CDK9
roscovitine	1025	CDK9
PHA-793887	1025	CDK9
alvocidib	1025	CDK9
BMS-387032	1025	CDK9
indirubin	1025	CDK9
dinaciclib	1025	CDK9
GGTI-298	1026	CDKN1A
taurocholic-acid	1056	CEL
fumonisin-b1	10715	CERS1
cholic-acid	1066	CES1
homatropine	1066	CES1
thenoyltrifluoroacetone	1066	CES1
probucol	1066	CES1
dalcetrapib	1071	CETP
anacetrapib	1071	CETP
torcetrapib	1071	CETP
capsaicin	1080	CFTR
glibenclamide	1080	CFTR
ibuprofen	1080	CFTR
aloisine	1080	CFTR
ivacaftor	1080	CFTR
apigenin	1080	CFTR
CFTRinh-172	1080	CFTR
bumetanide	1080	CFTR
genistein	1080	CFTR
felodipine	1080	CFTR
nimodipine	1080	CFTR
ataluren	1080	CFTR
glafenine	1080	CFTR
nicotine	1103	CHAT
AZD-7762	1111	CHEK1
7-hydroxystaurosporine	1111	CHEK1
SB-202190	1111	CHEK1
BX-795	1111	CHEK1
staurosporine	1111	CHEK1
U-0126	1111	CHEK1
SCH-900776	1111	CHEK1
SB-203580	1111	CHEK1
BX-912	1111	CHEK1
SB-218078	1111	CHEK1
PD-98059	1111	CHEK1
PF-477736	1111	CHEK1
KN-62	1111	CHEK1
CHIR-124	1111	CHEK1
LY-294002	1111	CHEK1
AZD-7762	11200	CHEK2
7-hydroxystaurosporine	11200	CHEK2
theophylline	27159	CHIA
pentoxifylline	27159	CHIA
tramadol	89832	CHRFAM7A
epibatidine	89832	CHRFAM7A
memantine	89832	CHRFAM7A
mebeverine	1128	CHRM1
staurosporine	1128	CHRM1
clozapine	1128	CHRM1
amitriptyline	1128	CHRM1
ipratropium	1128	CHRM1
vinburnine	1128	CHRM1
brompheniramine	1128	CHRM1
solifenacin	1128	CHRM1
cevimeline	1128	CHRM1
vincamine	1128	CHRM1
biperiden	1128	CHRM1
disopyramide	1128	CHRM1
BRD-K47448802	1128	CHRM1
minaprine	1128	CHRM1
terfenadine	1128	CHRM1
BRD-A93048969	1128	CHRM1
pipenzolate	1128	CHRM1
oxyphenonium	1128	CHRM1
brucine	1128	CHRM1
cyproheptadine	1128	CHRM1
nicardipine	1128	CHRM1
glycopyrrolate	1128	CHRM1
acetylcholine	1128	CHRM1
flupentixol	1128	CHRM1
flavoxate	1128	CHRM1
doxylamine	1128	CHRM1
tolterodine	1128	CHRM1
imipramine	1128	CHRM1
metoclopramide	1128	CHRM1
tropicamide	1128	CHRM1
desmethylclozapine	1128	CHRM1
darifenacin	1128	CHRM1
telenzepine	1128	CHRM1
cyclopentolate	1128	CHRM1
profenamine	1128	CHRM1
aripiprazole	1128	CHRM1
metixene	1128	CHRM1
promazine	1128	CHRM1
loxapine	1128	CHRM1
methscopolamine	1128	CHRM1
paroxetine	1128	CHRM1
oxybutynin	1128	CHRM1
trihexyphenidyl	1128	CHRM1
solifenacin-succinate	1128	CHRM1
pilocarpine	1128	CHRM1
strychnine	1128	CHRM1
procyclidine	1128	CHRM1
umeclidinium	1128	CHRM1
pirenzepine	1128	CHRM1
bethanechol	1128	CHRM1
benzatropine	1128	CHRM1
triflupromazine	1128	CHRM1
cinnarizine	1128	CHRM1
DAU-5884	1128	CHRM1
methantheline	1128	CHRM1
scopolamine	1128	CHRM1
atropine	1128	CHRM1
SR-95639A	1128	CHRM1
aceclidine	1128	CHRM1
nitrocaramiphen	1128	CHRM1
BRD-K58033748	1128	CHRM1
nortriptyline	1128	CHRM1
doxepin	1128	CHRM1
nefiracetam	1128	CHRM1
amoxapine	1128	CHRM1
ziprasidone	1128	CHRM1
clidinium	1128	CHRM1
maprotiline	1128	CHRM1
trimebutine	1128	CHRM1
aminopentamide	1128	CHRM1
aclidinium	1128	CHRM1
propantheline	1128	CHRM1
piperidolate	1128	CHRM1
trimipramine	1128	CHRM1
otenzepad	1128	CHRM1
molindone	1128	CHRM1
diphenidol	1128	CHRM1
dosulepin	1128	CHRM1
hyoscyamine	1128	CHRM1
dicycloverine	1128	CHRM1
SCH-202676	1128	CHRM1
homatropine	1128	CHRM1
levomepromazine	1128	CHRM1
olanzapine	1128	CHRM1
escitalopram	1128	CHRM1
desipramine	1128	CHRM1
quetiapine	1128	CHRM1
carbachol	1128	CHRM1
ipratropium	1129	CHRM2
tropicamide	1129	CHRM2
brompheniramine	1129	CHRM2
biperiden	1129	CHRM2
cyproheptadine	1129	CHRM2
strychnine	1129	CHRM2
procyclidine	1129	CHRM2
amitriptyline	1129	CHRM2
nicardipine	1129	CHRM2
ziprasidone	1129	CHRM2
terfenadine	1129	CHRM2
bethanechol	1129	CHRM2
clozapine	1129	CHRM2
BRD-K58033748	1129	CHRM2
acetylcholine	1129	CHRM2
solifenacin-succinate	1129	CHRM2
profenamine	1129	CHRM2
staurosporine	1129	CHRM2
triflupromazine	1129	CHRM2
tolterodine	1129	CHRM2
aripiprazole	1129	CHRM2
brucine	1129	CHRM2
BRD-A93048969	1129	CHRM2
vinburnine	1129	CHRM2
loxapine	1129	CHRM2
mebeverine	1129	CHRM2
paroxetine	1129	CHRM2
methscopolamine	1129	CHRM2
pirenzepine	1129	CHRM2
levomepromazine	1129	CHRM2
imipramine	1129	CHRM2
vincamine	1129	CHRM2
solifenacin	1129	CHRM2
nortriptyline	1129	CHRM2
hyoscyamine	1129	CHRM2
disopyramide	1129	CHRM2
scopolamine	1129	CHRM2
atropine	1129	CHRM2
doxepin	1129	CHRM2
aceclidine	1129	CHRM2
propantheline	1129	CHRM2
oxybutynin	1129	CHRM2
trimipramine	1129	CHRM2
metixene	1129	CHRM2
glycopyrrolate	1129	CHRM2
maprotiline	1129	CHRM2
pilocarpine	1129	CHRM2
pancuronium	1129	CHRM2
desipramine	1129	CHRM2
AQ-RA741	1129	CHRM2
cinnarizine	1129	CHRM2
quetiapine	1129	CHRM2
amoxapine	1129	CHRM2
diphenidol	1129	CHRM2
SCH-202676	1129	CHRM2
dosulepin	1129	CHRM2
trimebutine	1129	CHRM2
dicycloverine	1129	CHRM2
oxotremorine-sesquifumarate	1129	CHRM2
flavoxate	1129	CHRM2
carbachol	1129	CHRM2
aclidinium	1129	CHRM2
olanzapine	1129	CHRM2
otenzepad	1129	CHRM2
promazine	1129	CHRM2
darifenacin	1129	CHRM2
amitriptyline	1131	CHRM3
solifenacin-succinate	1131	CHRM3
aripiprazole	1131	CHRM3
BRD-K58033748	1131	CHRM3
cevimeline	1131	CHRM3
biperiden	1131	CHRM3
diphemanil	1131	CHRM3
disopyramide	1131	CHRM3
mebeverine	1131	CHRM3
vincamine	1131	CHRM3
brompheniramine	1131	CHRM3
vinburnine	1131	CHRM3
nicardipine	1131	CHRM3
ipratropium	1131	CHRM3
J-104129	1131	CHRM3
clozapine	1131	CHRM3
brucine	1131	CHRM3
ziprasidone	1131	CHRM3
glycopyrrolate	1131	CHRM3
methscopolamine	1131	CHRM3
amiodarone	1131	CHRM3
tramadol	1131	CHRM3
strychnine	1131	CHRM3
acetylcholine	1131	CHRM3
tolterodine	1131	CHRM3
tiotropium	1131	CHRM3
procyclidine	1131	CHRM3
atropine	1131	CHRM3
cyproheptadine	1131	CHRM3
itopride	1131	CHRM3
scopolamine	1131	CHRM3
metixene	1131	CHRM3
tropicamide	1131	CHRM3
zamifenacin	1131	CHRM3
[truncated: 6,997 more rows]
