# Supplementary material for: A genome-scale deep learning model to predict gene expression changes of genetic perturbations from multiplex biological networks
Source: Brief Bioinform. 2024 Sep 3;25(5):bbae433. doi: 10.1093/bib/bbae433 (PMC11370636; doi:10.1093/bib/bbae433)
Supplement: Supplementary_Data_2_bbae433 [file supplementary_data_2_bbae433.xlsx]

## Sheet: RNAi
Supplementary Data 2: Use Optuna to automatically select the hyperparameter combination for FunDNN models with three types of perturbations: RNAi
Trial	Hyperparameters	Test Pearson
Trial 0 finished	'num_layers': 10, 'hidden_size': 669, 'activation_func': 'ReLU', 'dropout_rate': 0.3, 'learning_rate': 0.0026342175880897938, 'optimizer': 'SGD', 'batch_size': 16, 'num_epochs': 5000	0.854801
Trial 1 finished	'num_layers': 9, 'hidden_size': 932, 'activation_func': 'LeakyReLU', 'dropout_rate': 0.3, 'learning_rate': 0.0004928075952978585, 'optimizer': 'Adadelta', 'batch_size': 32, 'num_epochs': 7000	0.856415
Trial 2 finished	'num_layers': 6, 'hidden_size': 920, 'activation_func': 'ReLU', 'dropout_rate': 0.15000000000000002, 'learning_rate': 0.002298606401496308, 'optimizer': 'Adadelta', 'batch_size': 64, 'num_epochs': 5000	0.854424
Trial 3 finished	'num_layers': 2, 'hidden_size': 854, 'activation_func': 'ReLU', 'dropout_rate': 0.1, 'learning_rate': 0.0007441367022280973, 'optimizer': 'SGD', 'batch_size': 64, 'num_epochs': 5000	0.597519
Trial 4 finished	'num_layers': 7, 'hidden_size': 549, 'activation_func': 'ReLU', 'dropout_rate': 0.05, 'learning_rate': 0.0005029843765431484, 'optimizer': 'SGD', 'batch_size': 32, 'num_epochs': 6200	0.855009
Trial 5 finished	'num_layers': 2, 'hidden_size': 745, 'activation_func': 'LeakyReLU', 'dropout_rate': 0.3, 'learning_rate': 1.5088302141737562e-05, 'optimizer': 'Adam', 'batch_size': 32, 'num_epochs': 6800	0.67861
Trial 6 finished	'num_layers': 10, 'hidden_size': 612, 'activation_func': 'ReLU', 'dropout_rate': 0.3, 'learning_rate': 0.0032757314404997877, 'optimizer': 'SGD', 'batch_size': 16, 'num_epochs': 7600	0.854401
Trial 7 pruned
Trial 8 pruned
Trial 9 pruned
Trial 10 pruned
Trial 11 finished	'num_layers': 8, 'hidden_size': 528, 'activation_func': 'LeakyReLU', 'dropout_rate': 0.0, 'learning_rate': 0.00029122337482845784, 'optimizer': 'SGD', 'batch_size': 32, 'num_epochs': 6400	0.856335
Trial 12 finished	'num_layers': 8, 'hidden_size': 842, 'activation_func': 'LeakyReLU', 'dropout_rate': 0.0, 'learning_rate': 0.0002104797285815542, 'optimizer': 'Adadelta', 'batch_size': 32, 'num_epochs': 6400	0.856357
Trial 13 pruned
Trial 14 finished	'num_layers': 4, 'hidden_size': 837, 'activation_func': 'LeakyReLU', 'dropout_rate': 0.1, 'learning_rate': 0.00012038539438447017, 'optimizer': 'Adadelta', 'batch_size': 32, 'num_epochs': 5800	0.800894
Trial 15 finished	'num_layers': 8, 'hidden_size': 904, 'activation_func': 'LeakyReLU', 'dropout_rate': 0.05, 'learning_rate': 0.0005665979251361259, 'optimizer': 'Adadelta', 'batch_size': 64, 'num_epochs': 5800	0.856131
Trial 16 pruned
Trial 17 finished	'num_layers': 5, 'hidden_size': 976, 'activation_func': 'LeakyReLU', 'dropout_rate': 0.25, 'learning_rate': 0.0012921539851127757, 'optimizer': 'Adadelta', 'batch_size': 32, 'num_epochs': 5600	0.856554
Trial 18 finished	'num_layers': 4, 'hidden_size': 963, 'activation_func': 'LeakyReLU', 'dropout_rate': 0.25, 'learning_rate': 0.0011820588652926868, 'optimizer': 'Adadelta', 'batch_size': 32, 'num_epochs': 6000	0.856527
Trial 19 pruned
Trial 20 finished	'num_layers': 4, 'hidden_size': 898, 'activation_func': 'LeakyReLU', 'dropout_rate': 0.25, 'learning_rate': 0.0013491222318495104, 'optimizer': 'Adam', 'batch_size': 32, 'num_epochs': 5800	0.840112
Trial 21 pruned
Trial 22 pruned
Trial 23 finished	'num_layers': 5, 'hidden_size': 884, 'activation_func': 'LeakyReLU', 'dropout_rate': 0.25, 'learning_rate': 0.0014579341803677807, 'optimizer': 'Adadelta', 'batch_size': 32, 'num_epochs': 5800	0.856718
Trial 24 finished	'num_layers': 5, 'hidden_size': 885, 'activation_func': 'LeakyReLU', 'dropout_rate': 0.2, 'learning_rate': 0.0018273805171729466, 'optimizer': 'Adadelta', 'batch_size': 32, 'num_epochs': 5800	0.856708
Trial 25 finished	'num_layers': 5, 'hidden_size': 885, 'activation_func': 'LeakyReLU', 'dropout_rate': 0.2, 'learning_rate': 0.004651846861099829, 'optimizer': 'Adadelta', 'batch_size': 32, 'num_epochs': 4600	0.85611
Trial 26 finished	'num_layers': 5, 'hidden_size': 786, 'activation_func': 'LeakyReLU', 'dropout_rate': 0.2, 'learning_rate': 0.0019347451553022685, 'optimizer': 'Adadelta', 'batch_size': 32, 'num_epochs': 5800	0.856628
Trial 27 pruned
Trial 28 pruned
Trial 29 pruned
Trial 30 pruned
Trial 31 finished	'num_layers': 8, 'hidden_size': 993, 'activation_func': 'LeakyReLU', 'dropout_rate': 0.1, 'learning_rate': 0.00035783275766, 'optimizer': 'Adadelta', 'batch_size': 64, 'num_epochs': 6000	0.863898
Trial 32 finished	'num_layers': 5, 'hidden_size': 796, 'activation_func': 'LeakyReLU', 'dropout_rate': 0.25, 'learning_rate': 0.0017668909986011093, 'optimizer': 'Adadelta', 'batch_size': 32, 'num_epochs': 6600	0.856706
Trial 33 finished	'num_layers': 6, 'hidden_size': 815, 'activation_func': 'LeakyReLU', 'dropout_rate': 0.3, 'learning_rate': 0.001843773672466712, 'optimizer': 'Adadelta', 'batch_size': 32, 'num_epochs': 5600	0.85665
Trial 34 pruned
Trial 35 pruned
Trial 36 pruned
Trial 37 pruned
Trial 38 pruned
Trial 39 finished	'num_layers': 7, 'hidden_size': 653, 'activation_func': 'LeakyReLU', 'dropout_rate': 0.25, 'learning_rate': 0.004083825157720811, 'optimizer': 'Adadelta', 'batch_size': 32, 'num_epochs': 6800	0.856185
Trial 40 pruned
Trial 41 finished	'num_layers': 6, 'hidden_size': 831, 'activation_func': 'LeakyReLU', 'dropout_rate': 0.3, 'learning_rate': 0.002360187249426806, 'optimizer': 'Adadelta', 'batch_size': 32, 'num_epochs': 7600	0.856675
Trial 42 pruned
Trial 43 pruned
Trial 44 finished	'num_layers': 5, 'hidden_size': 856, 'activation_func': 'LeakyReLU', 'dropout_rate': 0.25, 'learning_rate': 0.003291250163693331, 'optimizer': 'Adadelta', 'batch_size': 32, 'num_epochs': 5800	0.856414
Trial 45 pruned
Trial 46 finished	'num_layers': 6, 'hidden_size': 878, 'activation_func': 'LeakyReLU', 'dropout_rate': 0.25, 'learning_rate': 0.0014947391761873632, 'optimizer': 'Adadelta', 'batch_size': 32, 'num_epochs': 6000	0.856656
Trial 47 pruned
Trial 48 pruned
Trial 49 pruned

## Sheet: OE
Supplementary Data 2: Use Optuna to automatically select the hyperparameter combination for FunDNN models with three types of perturbations: OE
Trial	Hyperparameters	Test Pearson
Trial 0 finished	num_layers': 6, 'hidden_size': 904, 'activation_func': 'LeakyReLU', 'dropout_rate': 0.2, 'learning_rate': 0.003332407974168491, 'optimizer': 'SGD', 'batch_size': 32, 'num_epochs': 1500	0.899608
Trial 1 finished	num_layers': 8, 'hidden_size': 944, 'activation_func': 'ReLU', 'dropout_rate': 0.0, 'learning_rate': 1.1477574007759004e-05, 'optimizer': 'Adadelta', 'batch_size': 64, 'num_epochs': 2000	0.783852
Trial 2 finished	num_layers': 8, 'hidden_size': 857, 'activation_func': 'ReLU', 'dropout_rate': 0.05, 'learning_rate': 0.00019626764676358, 'optimizer': 'Adadelta', 'batch_size': 32, 'num_epochs': 1800	0.907644
Trial 3 finished	num_layers': 8, 'hidden_size': 940, 'activation_func': 'ReLU', 'dropout_rate': 0.0, 'learning_rate': 6.201951831604342e-05, 'optimizer': 'SGD', 'batch_size': 16, 'num_epochs': 2200	0.86479
Trial 4 finished	num_layers': 3, 'hidden_size': 645, 'activation_func': 'ReLU', 'dropout_rate': 0.15000000000000002, 'learning_rate': 1.6607059900764743e-05, 'optimizer': 'SGD', 'batch_size': 64, 'num_epochs': 2200	0.650333
Trial 5 finished	num_layers': 3, 'hidden_size': 661, 'activation_func': 'ReLU', 'dropout_rate': 0.15000000000000002, 'learning_rate': 0.0004700255172386831, 'optimizer': 'Adam', 'batch_size': 16, 'num_epochs': 3000	0.906463
Trial 6 finished	num_layers': 7, 'hidden_size': 557, 'activation_func': 'LeakyReLU', 'dropout_rate': 0.25, 'learning_rate': 9.105885699412257e-05, 'optimizer': 'Adam', 'batch_size': 32, 'num_epochs': 1600	0.933835
Trial 7 finished	'num_layers': 9, 'hidden_size': 587, 'activation_func': 'LeakyReLU', 'dropout_rate': 0.3, 'learning_rate': 0.002389515117384903, 'optimizer': 'Adadelta', 'batch_size': 32, 'num_epochs': 1800	0.93887
Trial 8 finished	num_layers': 5, 'hidden_size': 901, 'activation_func': 'LeakyReLU', 'dropout_rate': 0.2, 'learning_rate': 0.0029505345194499335, 'optimizer': 'Adam', 'batch_size': 64, 'num_epochs': 2000	0.940695
Trial 9 pruned
Trial 10 finished	num_layers': 1, 'hidden_size': 807, 'activation_func': 'LeakyReLU', 'dropout_rate': 0.1, 'learning_rate': 0.0008081439930651237, 'optimizer': 'SGD', 'batch_size': 32, 'num_epochs': 2400	0.792636
Trial 11 finished	'num_layers': 10, 'hidden_size': 734, 'activation_func': 'LeakyReLU', 'dropout_rate': 0.3, 'learning_rate': 0.0019895425733836764, 'optimizer': 'SGD', 'batch_size': 32, 'num_epochs': 2000	0.929256
Trial 12 finished	'num_layers': 10, 'hidden_size': 731, 'activation_func': 'LeakyReLU', 'dropout_rate': 0.3, 'learning_rate': 0.007599655422814947, 'optimizer': 'SGD', 'batch_size': 32, 'num_epochs': 2000	0.928746
Trial 13 pruned
Trial 14 finished	num_layers': 10, 'hidden_size': 717, 'activation_func': 'LeakyReLU', 'dropout_rate': 0.25, 'learning_rate': 0.009244986946275867, 'optimizer': 'SGD', 'batch_size': 32, 'num_epochs': 3000	0.940496
Trial 15 finished	num_layers': 6, 'hidden_size': 829, 'activation_func': 'LeakyReLU', 'dropout_rate': 0.2, 'learning_rate': 0.007292764823328568, 'optimizer': 'SGD', 'batch_size': 16, 'num_epochs': 3000	0.930851
Trial 16 finished	num_layers': 6, 'hidden_size': 849, 'activation_func': 'LeakyReLU', 'dropout_rate': 0.2, 'learning_rate': 0.004727757480417874, 'optimizer': 'SGD', 'batch_size': 16, 'num_epochs': 2800	0.929937
Trial 17 pruned
Trial 18 finished	num_layers': 7, 'hidden_size': 793, 'activation_func': 'LeakyReLU', 'dropout_rate': 0.1, 'learning_rate': 0.00444454798171102, 'optimizer': 'SGD', 'batch_size': 16, 'num_epochs': 2400	0.940402
Trial 19 finished	num_layers': 7, 'hidden_size': 785, 'activation_func': 'LeakyReLU', 'dropout_rate': 0.1, 'learning_rate': 0.0012950491361417389, 'optimizer': 'Adam', 'batch_size': 16, 'num_epochs': 2400	0.942367
Trial 20 pruned
Trial 21 pruned
Trial 22 pruned
Trial 23 pruned
Trial 24 pruned
Trial 25 finished	num_layers': 4, 'hidden_size': 830, 'activation_func': 'LeakyReLU', 'dropout_rate': 0.15000000000000002, 'learning_rate': 0.009171242737177291, 'optimizer': 'SGD', 'batch_size': 16, 'num_epochs': 2600	0.937077
Trial 26 pruned
Trial 27 finished	num_layers': 9, 'hidden_size': 768, 'activation_func': 'LeakyReLU', 'dropout_rate': 0.2, 'learning_rate': 0.0008224394114751878, 'optimizer': 'SGD', 'batch_size': 16, 'num_epochs': 2800	0.939592
Trial 28 pruned
Trial 29 pruned
Trial 30 finished	num_layers': 8, 'hidden_size': 923, 'activation_func': 'LeakyReLU', 'dropout_rate': 0.25, 'learning_rate': 0.0003087628105873, 'optimizer': 'Adadelta', 'batch_size': 32, 'num_epochs': 3000	0.942789
Trial 31 finished	num_layers': 8, 'hidden_size': 512, 'activation_func': 'LeakyReLU', 'dropout_rate': 0.15000000000000002, 'learning_rate': 0.006631367819123397, 'optimizer': 'SGD', 'batch_size': 16, 'num_epochs': 3000	0.942103
Trial 32 pruned
Trial 33 finished	num_layers': 8, 'hidden_size': 527, 'activation_func': 'LeakyReLU', 'dropout_rate': 0.1, 'learning_rate': 0.009772247408838065, 'optimizer': 'SGD', 'batch_size': 16, 'num_epochs': 2400	0.938799
Trial 34 finished	num_layers': 8, 'hidden_size': 911, 'activation_func': 'ReLU', 'dropout_rate': 0.15000000000000002, 'learning_rate': 0.003413521905320269, 'optimizer': 'SGD', 'batch_size': 16, 'num_epochs': 2200	0.940661
Trial 35 pruned
Trial 36 finished	num_layers': 8, 'hidden_size': 920, 'activation_func': 'ReLU', 'dropout_rate': 0.15000000000000002, 'learning_rate': 0.005740649102538739, 'optimizer': 'Adadelta', 'batch_size': 16, 'num_epochs': 3200	0.94099
Trial 37 finished	num_layers': 9, 'hidden_size': 880, 'activation_func': 'ReLU', 'dropout_rate': 0.2, 'learning_rate': 0.006971662280054855, 'optimizer': 'Adadelta', 'batch_size': 16, 'num_epochs': 3200	0.940581
Trial 38 finished	num_layers': 9, 'hidden_size': 934, 'activation_func': 'ReLU', 'dropout_rate': 0.15000000000000002, 'learning_rate': 0.0064528486708189114, 'optimizer': 'Adadelta', 'batch_size': 16, 'num_epochs': 2200	0.941768
Trial 39 pruned
Trial 40 finished	num_layers': 8, 'hidden_size': 975, 'activation_func': 'ReLU', 'dropout_rate': 0.15000000000000002, 'learning_rate': 0.005538702481431596, 'optimizer': 'Adadelta', 'batch_size': 16, 'num_epochs': 2200	0.941286
Trial 41 finished	num_layers': 8, 'hidden_size': 971, 'activation_func': 'ReLU', 'dropout_rate': 0.15000000000000002, 'learning_rate': 0.005949364071521095, 'optimizer': 'Adadelta', 'batch_size': 16, 'num_epochs': 2200	0.941833
Trial 42 finished	num_layers': 9, 'hidden_size': 972, 'activation_func': 'ReLU', 'dropout_rate': 0.1, 'learning_rate': 0.004239733273400116, 'optimizer': 'Adadelta', 'batch_size': 16, 'num_epochs': 2200	0.942044
Trial 43 finished	num_layers': 9, 'hidden_size': 947, 'activation_func': 'ReLU', 'dropout_rate': 0.1, 'learning_rate': 0.0040629383153071635, 'optimizer': 'Adadelta', 'batch_size': 16, 'num_epochs': 2400	0.941786
Trial 44 finished	num_layers': 10, 'hidden_size': 956, 'activation_func': 'ReLU', 'dropout_rate': 0.05, 'learning_rate': 0.0038729888622950114, 'optimizer': 'Adadelta', 'batch_size': 16, 'num_epochs': 3400	0.939268
Trial 45 finished	num_layers': 9, 'hidden_size': 949, 'activation_func': 'ReLU', 'dropout_rate': 0.1, 'learning_rate': 0.002336753351920788, 'optimizer': 'Adadelta', 'batch_size': 16, 'num_epochs': 2600	0.940831
Trial 46 finished	num_layers': 10, 'hidden_size': 976, 'activation_func': 'ReLU', 'dropout_rate': 0.1, 'learning_rate': 0.0024149068989850263, 'optimizer': 'Adadelta', 'batch_size': 64, 'num_epochs': 2600	0.938352
Trial 47 pruned
Trial 48 pruned
Trial 49 pruned

## Sheet: CRISPR
Supplementary Data 2: Use Optuna to automatically select the hyperparameter combination for FunDNN models with three types of perturbations: CRISPR
Trial	Hyperparameters	Test Pearson
Trial 0 finished	num_layers': 6, 'hidden_size': 715, 'activation_func': 'ReLU', 'dropout_rate': 0.0, 'learning_rate': 0.0005213994924568108, 'optimizer': 'Adam', 'batch_size': 64, 'num_epochs': 2200	0.849374
Trial 1 finished	num_layers': 8, 'hidden_size': 733, 'activation_func': 'ReLU', 'dropout_rate': 0.05, 'learning_rate': 0.0002790613474464676, 'optimizer': 'SGD', 'batch_size': 32, 'num_epochs': 2400	0.849888
Trial 2 finished	num_layers': 7, 'hidden_size': 695, 'activation_func': 'LeakyReLU', 'dropout_rate': 0.3, 'learning_rate': 0.0008162277432054711, 'optimizer': 'Adadelta', 'batch_size': 32, 'num_epochs': 2800	0.851338
Trial 3 finished	num_layers': 5, 'hidden_size': 922, 'activation_func': 'LeakyReLU', 'dropout_rate': 0.2, 'learning_rate': 0.002692562994308849, 'optimizer': 'Adadelta', 'batch_size': 32, 'num_epochs': 3000	0.861591
Trial 4 finished	num_layers': 10, 'hidden_size': 667, 'activation_func': 'LeakyReLU', 'dropout_rate': 0.25, 'learning_rate': 0.00015604743250083688, 'optimizer': 'Adadelta', 'batch_size': 16, 'num_epochs': 3400	0.858667
Trial 5 finished	num_layers': 3, 'hidden_size': 613, 'activation_func': 'ReLU', 'dropout_rate': 0.15000000000000002, 'learning_rate': 5.408980925578957e-05, 'optimizer': 'Adadelta', 'batch_size': 16, 'num_epochs': 2000	0.763761
Trial 6 pruned
Trial 7 pruned
Trial 8 finished	'num_layers': 9, 'hidden_size': 666, 'activation_func': 'ReLU', 'dropout_rate': 0.25, 'learning_rate': 0.0001668450190099783, 'optimizer': 'SGD', 'batch_size': 32, 'num_epochs': 2000	0.856276
Trial 9 pruned
Trial 10 pruned
Trial 11 finished	num_layers': 7, 'hidden_size': 817, 'activation_func': 'LeakyReLU', 'dropout_rate': 0.3, 'learning_rate': 0.0011207379700840588, 'optimizer': 'Adadelta', 'batch_size': 32, 'num_epochs': 2800	0.861541
Trial 12 finished	num_layers': 6, 'hidden_size': 840, 'activation_func': 'LeakyReLU', 'dropout_rate': 0.2, 'learning_rate': 0.0014917935482550064, 'optimizer': 'Adadelta', 'batch_size': 32, 'num_epochs': 2600	0.851262
Trial 13 pruned
Trial 14 pruned
Trial 15 pruned
Trial 16 pruned
Trial 17 pruned
Trial 18 pruned
Trial 19 pruned
Trial 20 finished	num_layers': 4, 'hidden_size': 777, 'activation_func': 'LeakyReLU', 'dropout_rate': 0.3, 'learning_rate': 0.005850519769072686, 'optimizer': 'Adadelta', 'batch_size': 32, 'num_epochs': 3000	0.860864
Trial 21 pruned
Trial 22 finished	num_layers': 8, 'hidden_size': 620, 'activation_func': 'LeakyReLU', 'dropout_rate': 0.25, 'learning_rate': 0.0007934503200742377, 'optimizer': 'Adadelta', 'batch_size': 32, 'num_epochs': 2800	0.861465
Trial 23 pruned
Trial 24 finished	num_layers': 9, 'hidden_size': 604, 'activation_func': 'LeakyReLU', 'dropout_rate': 0.2, 'learning_rate': 0.0003984929791043218, 'optimizer': 'Adadelta', 'batch_size': 32, 'num_epochs': 2000	0.860199
Trial 25 pruned
Trial 26 pruned
Trial 27 finished	num_layers': 5, 'hidden_size': 833, 'activation_func': 'LeakyReLU', 'dropout_rate': 0.25, 'learning_rate': 0.000352367196347623541, 'optimizer': 'Adadelta', 'batch_size': 32, 'num_epochs': 3000	0.86842
Trial 28 pruned
Trial 29 pruned
Trial 30 pruned
Trial 31 pruned
Trial 32 finished	num_layers': 5, 'hidden_size': 822, 'activation_func': 'ReLU', 'dropout_rate': 0.25, 'learning_rate': 0.0014172615104726864, 'optimizer': 'Adadelta', 'batch_size': 32, 'num_epochs': 3400	0.860627
Trial 33 pruned
Trial 34 pruned
Trial 35 finished	num_layers': 8, 'hidden_size': 572, 'activation_func': 'LeakyReLU', 'dropout_rate': 0.2, 'learning_rate': 0.0003568702448595499, 'optimizer': 'Adadelta', 'batch_size': 32, 'num_epochs': 2000	0.859076
Trial 36 pruned
Trial 37 pruned
Trial 38 pruned
Trial 39 finished	num_layers': 5, 'hidden_size': 936, 'activation_func': 'ReLU', 'dropout_rate': 0.2, 'learning_rate': 0.001714299679220354, 'optimizer': 'Adadelta', 'batch_size': 32, 'num_epochs': 2400	0.861435
Trial 40 pruned
Trial 41 finished	num_layers': 5, 'hidden_size': 935, 'activation_func': 'ReLU', 'dropout_rate': 0.2, 'learning_rate': 0.0016952125279525005, 'optimizer': 'Adadelta', 'batch_size': 32, 'num_epochs': 2400	0.861303
Trial 42 finished	num_layers': 5, 'hidden_size': 977, 'activation_func': 'ReLU', 'dropout_rate': 0.2, 'learning_rate': 0.0022910509707137253, 'optimizer': 'Adadelta', 'batch_size': 32, 'num_epochs': 2400	0.861312
Trial 43 pruned
Trial 44 finished	num_layers': 6, 'hidden_size': 886, 'activation_func': 'ReLU', 'dropout_rate': 0.25, 'learning_rate': 0.0012601567241019268, 'optimizer': 'Adadelta', 'batch_size': 32, 'num_epochs': 2200	0.860911
Trial 45 pruned
Trial 46 finished	num_layers': 5, 'hidden_size': 831, 'activation_func': 'ReLU', 'dropout_rate': 0.2, 'learning_rate': 0.0017238340070565364, 'optimizer': 'Adadelta', 'batch_size': 16, 'num_epochs': 3000	0.859437
Trial 47 pruned
Trial 48 pruned
Trial 49 pruned
